# Supplementary material for: The 20 item prosopagnosia index (PI20): relationship with the Glasgow face-matching test
Source: R Soc Open Sci. 2015 Nov 4;2(11):150305. doi: 10.1098/rsos.150305 (PMC4680610; doi:10.1098/rsos.150305)
Supplement: PI20 for download and use in research Dataset: A file containing the data collected during the study [file rsos150305supp2.xls]

## Sheet: PI20GFMT_SUBMIT_1
Supplmentary Material - The twenty-item prosopagnosia index (PI20): Relationship with the Glasgow Face Matching Test
Punit Shah, Sophie Sowden, Anne Gaule, Caroline Catmur, & Geoffrey Bird
Sex	Age (Years)	PI20	Completion Time (Seconds)	Accuracy (%)	d'
Male	22	26	641	90	2.48647
Male	60	27	424	80	1.68324
Male	23	29	445	100	3.28971
Male	50	29	276	77.5	1.77051
Male	37	29	567	92.5	2.92641
Male	27	30	743	85	2.12317
Male	28	30	596	97.5	3.28971
Male	21	31	457	77.5	1.51611
Male	21	31	182	92.5	2.92641
Male	32	32	714	85	2.16925
Male	33	32	294	85	2.12317
Male	24	32	391	77.5	1.66687
Male	42	32	261	87.5	2.31798
Male	45	35	389	80	2.03017
Male	30	35	371	75	1.36602
Male	19	35	422	85	2.12317
Male	33	36	232	65	1.25953
Male	38	36	382	75	1.64485
Male	33	36	574	85	2.07287
Male	30	37	579	67.5	1.15589
Male	23	37	458	92.5	2.68129
Male	23	37	854	90	2.48647
Male	64	37	786	85	2.12317
Male	40	37	353	77.5	1.51611
Male	28	37	450	85	2.31934
Male	21	38	264	95	3.28971
Male	24	38	396	82.5	1.87805
Male	23	39	343	95	2.92641
Male	18	40	699	87.5	2.48647
Male	29	40	364	92.5	2.92641
Male	21	41	346	90	2.68129
Male	20	41	298	87.5	2.31798
Male	19	41	514	82.5	1.95604
Male	22	42	463	92.5	2.92641
Male	18	42	303	95	3.28971
Male	28	44	590	85	2.31934
Male	20	44	231	82.5	2.16925
Male	20	44	197	77.5	1.66687
Male	58	46	344	52.5	0.131973
Male	23	46	390	90	2.5631
Male	23	46	142	95	2.92641
Male	32	46	739	85	2.12317
Male	27	47	731	90	2.68129
Male	18	48	220	72.5	1.19889
Male	34	49	191	85	2.07287
Male	31	50	582	85	2.31934
Male	35	50	392	75	1.42175
Male	22	50	336	90	2.48647
Male	18	51	126	82.5	1.95604
Male	48	55	297	47.5	-0.245118
Male	27	56	221	70	1.51919
Male	40	62	316	72.5	1.40721
Male	41	62	212	50	0
Male	24	67	360	57.5	0.421143
Male	46	72	768	67.5	0.967283
Male	75	76	436	75	1.5349
Male	24	83	935	57.5	0.379008
Male	27	85	123	47.5	-0.125661
Male	43	85	366	60	0.757151
Female	34	20	234	100	3.28971
Female	19	22	401	90	2.48647
Female	28	24	564	77.5	1.8982
Female	35	24	327	65	0.841621
Female	35	26	359	87.5	2.31934
Female	40	26	462	97.5	3.28971
Female	30	27	526	92.5	2.68129
Female	22	27	439	92.5	2.68129
Female	27	27	552	95	3.28971
Female	20	27	361	90	2.48647
Female	25	27	589	95	3.28971
Female	21	27	329	67.5	0.909721
Female	20	27	504	95	2.92641
Female	26	28	479	92.5	2.92641
Female	35	29	529	97.5	3.28971
Female	27	29	470	97.5	3.28971
Female	25	29	390	100	3.28971
Female	19	29	383	97.5	3.28971
Female	31	29	617	100	3.28971
Female	25	30	482	72.5	1.51919
Female	35	30	511	92.5	2.92641
Female	36	30	502	95	3.28971
Female	24	30	1186	90	2.48647
Female	32	30	284	97.5	3.28971
Female	22	30	564	97.5	3.28971
Female	28	30	517	75	1.36602
Female	20	30	779	90	2.48647
Female	28	31	255	87.5	2.31934
Female	31	31	548	95	3.28971
Female	34	31	931	100	3.28971
Female	30	31	681	87.5	2.31934
Female	19	31	402	70	1.39151
Female	24	32	221	95	2.92641
Female	19	32	488	95	2.92641
Female	19	32	362	82.5	2.16925
Female	25	32	330	85	2.12317
Female	40	33	296	87.5	2.48647
Female	25	33	312	80	1.71092
Female	31	33	244	97.5	3.28971
Female	18	33	443	87.5	2.31934
Female	19	33	214	55	0.253347
Female	26	33	430	97.5	3.28971
Female	20	33	185	77.5	1.8982
Female	24	34	649	82.5	2.16925
Female	27	34	583	92.5	2.92641
Female	20	34	431	82.5	1.87805
Female	19	34	369	97.5	3.28971
Female	19	34	384	100	3.28971
Female	23	34	403	92.5	2.92641
Female	18	35	198	72.5	1.28978
Female	27	35	588	95	2.92641
Female	19	35	346	100	3.28971
Female	25	35	362	95	2.92641
Female	20	36	289	90	2.48647
Female	18	36	526	100	3.28971
Female	21	36	432	97.5	3.28971
Female	19	36	410	92.5	2.92641
Female	18	36	446	80	1.71092
Female	21	37	669	95	2.92641
Female	31	37	907	87.5	2.31934
Female	18	37	322	87.5	2.31798
Female	27	37	491	90	2.48647
Female	43	38	538	97.5	3.28971
Female	18	38	405	92.5	2.92641
Female	32	38	692	97.5	3.28971
Female	18	38	390	95	2.92641
Female	19	38	479	80	1.71092
Female	18	38	576	85	2.31934
Female	27	38	533	97.5	3.28971
Female	24	39	554	100	3.28971
Female	20	39	747	85	2.31934
Female	18	39	632	75	1.42175
Female	27	39	800	90	2.68129
Female	18	39	1176	97.5	3.28971
Female	59	40	749	92.5	2.92641
Female	20	40	418	92.5	2.92641
Female	19	40	310	77.5	1.8982
Female	19	40	413	95	2.92641
Female	61	41	591	77.5	1.56083
Female	20	41	575	97.5	3.28971
Female	22	42	551	65	0.800151
Female	50	42	560	100	3.28971
Female	27	42	603	85	2.12317
Female	33	42	334	90	2.68129
Female	29	42	662	97.5	3.28971
Female	18	42	538	85	2.31934
Female	21	43	598	90	2.48647
Female	18	43	327	92.5	2.68129
Female	19	43	371	95	2.92641
Female	18	44	505	75	1.64485
Female	22	44	276	100	3.28971
Female	37	44	446	97.5	3.28971
Female	43	44	301	92.5	2.92641
Female	20	45	361	100	3.28971
Female	18	45	417	82.5	1.87805
Female	25	46	506	97.5	3.28971
Female	20	46	426	80	2.03017
Female	21	46	538	77.5	1.66687
Female	20	46	371	77.5	1.56083
Female	19	47	451	85	2.16925
Female	39	48	446	97.5	3.28971
Female	19	48	291	90	2.5631
Female	29	50	478	82.5	2.16925
Female	19	52	261	87.5	2.31798
Female	19	52	487	85	2.12317
Female	34	53	416	87.5	2.31798
Female	27	53	434	92.5	2.92641
Female	18	53	301	90	2.48647
Female	19	53	345	72.5	1.19889
Female	30	54	447	97.5	3.28971
Female	55	54	460	85	2.07287
Female	18	55	406	75	1.34898
Female	25	57	160	50	0
Female	31	58	272	65	0.777748
Female	26	58	387	85	2.31934
Female	55	59	927	90	2.68129
Female	19	60	282	65	0.910772
Female	31	62	499	62.5	0.67449
Female	28	62	352	80	2.03017
Female	22	63	366	77.5	1.77051
Female	50	65	562	80	1.71092
Female	19	65	468	60	0.651113
Female	40	65	304	70	1.05981
Female	23	66	554	72.5	1.64485
Female	20	66	359	85	2.12317
Female	20	67	510	95	2.92641
Female	53	68	752	85	2.12317
Female	19	69	255	72.5	1.64485
Female	23	70	488	92.5	2.92641
Female	47	81	401	72.5	1.22694
Female	22	91	363	65	1.12045
